# Supplementary material for: Saracatinib prompts hemin-induced K562 erythroid differentiation but suppresses erythropoiesis of hematopoietic stem cells
Source: Hum Cell. 2024 Feb 22;37(3):648–65. doi: 10.1007/s13577-024-01034-5 (PMC11016514; doi:10.1007/s13577-024-01034-5)
Supplement: Supplementary file 2 — Supplementary file2 (XLSX 29 KB) [file 13577_2024_1034_MOESM2_ESM.xlsx]

## Sheet: Sheet1
Supplementary table 1: Analysis of DEGs between K562 and HSCs
The DEGs of K562 and HSCs (n = 5280)
PRAME, GYPA, HBE1, PBK, NMU, HBZ, SSX1, GAGE1, SLC7A11, CTCFL, GAGE12F, RHOXF2B, ALDH1A2, FN1, IGF2BP1, MAGEC2, SPC25, TUSC3, MAP1B, LAMB1, HEPH, HBG2, PSAT1, GDF15, NCKAP1, DLGAP5, LIN28B, SOSTDC1, BAIAP2L1, CTTN, BMPR1A, RELN, CDC45, TMEM56, FAM83A, HMMR, GPR98, SLC30A10, CBS, TJP1, TGFBR3, PRR11, MOCOS, ERVFC1-1, EXO1, CCDC26, OR51B4, PLK1, CTSL, SLC25A21, STAR, CALB1, MRAP2, KIF20A, ALDH1L2, …
The DEGs of K562 and HSCs associated with stem cell (n = 88)
TP53, MET, KIT, PTPRC, JAK3, PTEN, ADA, BCL2, IL6, CARD11, FGFR3, CD44, FLT3, FAS, VEGFA, MIR21, ITGB1, CASP8, PTCH1, CXCR4, FGF2, EGF, NRAS, NOTCH1, RUNX1, CD34, ICAM1, CD4, ABL1, PROM1, ENG, MAPK1, IL1B, BRCA2, CXCL8, PECAM1, EPCAM, STK11, IL2RG, CASP3, BRCA1, CDKN1B, DICER1, PIK3R1, NFKB1, MAP2K1, HIF1A, TET2, HLA-DRB1, MITF, WT1, IL2RA, CDK4, GATA1, VIM, XIAP, HNF1A, FH, CHEK2, ABCB1, IL7, JU…
The DEGs of K562 and HSCs associated with erythroid differentiation (n = 71)
GATA1, TP53, KLF1, ALAS2, TET2, FLT3, RUNX1, IL6, GDF15, KIT, MPL, RPS24, NOTCH1, IGF1, GDF2, FLI1, MAPK1, IKZF1, GYPA, SF3B1, NFE2L1, FGF2, CD34, NFE4, NRAS, IL1B, EGF, PTEN, ETV6, RUNX2, JUN, ABL1, WT1, RPS27, ID2, VEGFA, RPL26, TF, NTRK1, TIMP1, HMGA2, AHSP, CASP3, BCL2, CD36, MAPK14, FOS, HMBS, CDK4, CSF3R, BRCA2, IDH1, KIF23, SLC4A1, MIR21, CDK6, CXCL8, SETBP1, PTPRC, GATA3, IL7, VIM, CXCR4,…
The DEGs of K562 and HSCs associated with autophagy (n = 44)
ATG14, ATG4A, ATG4D, EPG5, DRAM1, ULK2, ATG16L2, EI24, BCL2, HMGB1, C9orf72, UVRAG, WIPI1, TP53, CISD2, BNIP3, DAPK1, TP53INP1, SNCA, CASP3, LAMP1, BCL2L1, MAPK14, IL1B, FLNC, NRBF2, HIF1A, MAPK1, DAP, STK11, USP13, MCL1, MFN2, CASP8, RAB39B, ATXN3, PTEN, IL6, VAPB, CTSB, CCNF, ABL1, TMEM41B, NLRP3
The DEGs of K562 and HSCs associated with cell proliferation (n = 72)
PCNA, MKI67, TP53, PPARD, PA2G4, PTEN, IL2RA, VEGFA, NPDC1, BCL2, KIT, SIPA1L3, MAPK1, BRCA2, CDK4, MIR21, BTG2, EGF, IL6, CTPS1, FGF2, FLT3, CDK6, CDKN1B, MET, CDK2, NOTCH1, AR, JAK3, IGF1, MAP2K1, FGFR3, XIAP, PTGS2, CASP3, NRAS, ETV6, BIRC5, JUN, HIF1A, SMAD4, IGF1R, PPARGC1B, MAPK14, IL1B, FOXM1, NFKB1, MIR221, IL15, WT1, RUNX1, PTK2, CDK1, H19, IL7, CXCL8, TGFBR2, BRCA1, CCNA2, SYK, TSC1, EZ…
The DEGs of K562 and HSCs associated with tyrosine-protein kinase (n = 73)
MAPK1, CCNA2, VEGFA, AURKA, CDK1, PRKCA, MELK, PLK4, TYRO3, IGF1, CDKN3, ROR2, YES1, ABL1, CSNK2B, PTK2, DMD, CDK2, NTRK1, VRK1, CDK4, CDK5, EEF2K, EPHB4, ADK, FGFR3, MAP2K1, EGF, STK11, FGFR4, PDK1, MAP4K4, MET, DGKH, LTK, CAMK2A, SRMS, MST1R, FLT3, FOS, JUN, PIK3R1, KIT, JAK3, DUSP1, PAK1, IGF1R, TIE1, STK39, MERTK, TP53, CDKN1B, TEC, PTEN, DAPK1, MAP3K12, AKAP7, IKBKB, MAP2K3, HCK, SYK, FES, P…
