# Supplementary material for: Saracatinib prompts hemin-induced K562 erythroid differentiation but suppresses erythropoiesis of hematopoietic stem cells
Source: Hum Cell. 2024 Feb 22;37(3):648–65. doi: 10.1007/s13577-024-01034-5 (PMC11016514; doi:10.1007/s13577-024-01034-5)
Supplement: Supplementary file 3 — Supplementary file3 (XLSX 10 KB) [file 13577_2024_1034_MOESM3_ESM.xlsx]

## Sheet: Sheet1
Supplementary table 2: Differentially expressed genes (DEGs) of K562 cells and HSCs in terms of Autophagy, Cell proliferation, Erythroid differentiation and Stem cell
Name of terms	Number of Genes	Name of genes
Autophagy, Cell proliferation, Erythroid differentiation and Stem cell	8	BCL2, TP53, PTEN, ABL1, MAPK1, IL6, IL1B, CASP3
Autophagy, Cell proliferation and Erythroid differentiation	1	MAPK14
Autophagy, Cell proliferation and Stem cell	2	CASP8, HIF1A
Autophagy, Erythroid differentiation and Stem cell	2	BCL2L1, MCL1
Cell proliferation, Erythroid differentiation and Stem cell	17	CDK4, WT1, IGF1, FGF2, VEGFA, ETV6, EGF, JUN, BRCA2, KIT, MIR21, NOTCH1, RUNX1, IL7, NRAS, CXCL8, FLT3
Autophagy and Stem cell	1	STK11
Cell proliferation and Erythroid differentiation	4	FOS, CD36, CDK6, EZH2
Cell proliferation and Stem cell	18	SYK, CDKN1B, TGFBR2, IGF1R, MET, IL2RA, JAK3, AR, PCNA, FGFR3, BRCA1, XIAP, HGF, ADA, MIR221, MAP2K1, NFKB1, CDK2
Erythroid differentiation and Stem cell	8	CD44, CD34, CXCR4, TET2, VIM, IDH1, GATA1, PTPRC
Autophagy	30	EI24, WIPI1, USP13, CISD2, TP53INP1, BNIP3, SNCA, NRBF2, VAPB, CTSB, EPG5, MFN2, NLRP3, UVRAG, C9orf72, ULK2, FLNC, ATG16L2, DAP, LAMP1, DAPK1, CCNF, ATG14, TMEM41B, ATXN3, DRAM1, ATG4D, RAB39B, ATG4A, HMGB1
Cell proliferation	22	NPDC1, PPARD, CDK1, PTK2, BTG2, MKI67, SMAD4, CTPS1, CCNA2, PPARGC1B, MIR222, AKT3, TSC1, PTGS2, BIRC5, SIPA1L3, H19, PGR, FOXM1, PA2G4, IL15, TMEM67
Erythroid differentiation	31	ALAS2, BMP6, FLI1, SLC4A1, RPL26, NFE4, MPL, KLF1, NTRK1, GDF15, TF, GDF2, SETBP1, SF3B1, GATA3, MPO, TIMP1, CSF3R, NFE2L1, RPS24, AHSP, ID2, HMGA2, CD38, DNMT3A, IKZF1, HMBS, RUNX2, KIF23, GYPA, RPS27
Stem cell	33	NFKBIA, FH, SMARCA4, ENG, PKLR, ALCAM, MITF, HNF1A, CD3D, PECAM1, PTCH1, HLA-DRB1, CD4, ICAM1, ITGB1, HLA-B, NANOG, CDH2, PIK3R1, SMO, CHEK2, TNFRSF10B, NES, PROM1, CARD11, EPCAM, DICER1, CDC42, FN1, ABCB1, IL2RG, FAS
